# Supplementary material for: 1,3,5,7,9,11,13,15-Octa­azapenta­cyclo­[9.5.1.13,9.06,18.014,17]octa­decane-4,8,12,16-tetrone monohydrate: a methyl­ene-bridged glycoluril dimer
Source: Acta Crystallogr Sect E Struct Rep Online. 2008 Aug 20;64(Pt 9):o1795. doi: 10.1107/S160053680802429X (PMC2960615; doi:10.1107/S160053680802429X)
Supplement: Supplementary file 1 [file e-64-o1795-sup1.cif]

##############################################################################
###                                                                        ###
###        Electronic paper (Acta Crystallographica Section E)             ###
###                                                                        ###
##############################################################################
#                                                                            #
# This CIF contains the data in a paper accepted for publication in Acta     #
# Crystallographica Section E. It conforms to the requirements of Notes      #
# for Authors for Section E, and has been peer reviewed under the auspices   #
# of the IUCr Commission on Journals.                                        #
#                                                                            #
# Full details of the Crystallographic Information File format               #
# are given in the paper "The Crystallographic Information File (CIF):       #
# a New Standard Archive File for Crystallography" by S. R. Hall, F. H.      #
# Allen and I. D. Brown [Acta Cryst. (1991), A47, 655-685].                  #
#                                                                            #
# The current version of the core CIF dictionary is obtainable from          #
# ftp://ftp.iucr.org/pub/cif_core.dic. The current version number is 2.4.    #
#                                                                            #
# Software is freely available for graphical display of the structure(s) in  #
# this CIF.  For information consult the CIF home page http://www.iucr.org/  #
# cif/home.html                                                              #
#                                                                            #
# This file may be used for bona fide research purposes within the           #
# scientific community so long as proper attribution is given to the journal # 
# article from which it was obtained.                                        #
#                                                                            #
##############################################################################
                                             
data_global
_audit_creation_method     SHELXL-97
_journal_date_recd_electronic     2008-07-23
_journal_date_accepted     2008-07-30
_journal_name_full     'Acta Crystallographica, Section E'
_journal_year     2008
_journal_volume     64
_journal_issue      9
_journal_page_first     o1795
_journal_page_last     o1795
_journal_paper_category     QO
_journal_coeditor_code     SJ2521
_publ_contact_author_name     'Zhu Tao'
_publ_contact_author_address
;
Institute of Applied Chemistry
Guizhou University,
Guiyang, 550025,
People's Republic of China.
;
_publ_contact_author_email     sci.yqzhang@gzu.edu.cn
_publ_contact_author_fax     '86 851 3620906'
_publ_contact_author_phone     '86 851 3620906'
_publ_section_title
;\
1,3,5,7,9,11,13,15-Octaazapentacyclo[9.5.1.1^3,9^.0^6,18^.0^14,17^]octadecane-\
4,8,12,16-tetrone monohydrate: a methylene-bridged glycoluril dimer
;
loop_
    _publ_author_name
    _publ_author_address
    'Pei-Hua Ma'
;
Key Laboratory of Macrocyclic and Supramolecular Chemistry of Guizhou Province
Guizhou University
Guiyang 550025
People's Republic of China
;
    'Xin Xiao'
;
Key Laboratory of Macrocyclic and Supramolecular Chemistry of Guizhou Province
Guizhou University
Guiyang 550025
People's Republic of China
;
    'Yun-Qian Zhang'
;
Key Laboratory of Macrocyclic and Supramolecular Chemistry of Guizhou Province
Guizhou University
Guiyang 550025
People's Republic of China
;
    'Sai-Feng Xue'
;
Institute of Applied Chemistry
Guizhou University
Guiyang 550025
People's Republic of China.
;
    'Zhu Tao'
;
Institute of Applied Chemistry
Guizhou University
Guiyang 550025
People's Republic of China.
;
data_I
_audit_creation_method     SHELXL-97
_chemical_name_systematic
;
1,3,5,7,9,11,13,15-Octaazapentacyclo[9.5.1.1^3,9^.0^6,18^.0^14,17^]octadecane-
4,8,12,16-tetrone monohydrate
;
_chemical_name_common
;
1,1',6,6'-methylenebis(tetrahydroimidazo[4,5-d]imidazole-2,5(1H,3H)-dione)
monohydrate
;
_chemical_formula_moiety     'C10 H12 N8 O4, H2 O'
_chemical_formula_sum     'C10 H14 N8 O5'
_chemical_formula_iupac     'C10 H12 N8 O4, H2 O'
_chemical_formula_weight     326.29
_chemical_melting_point     ?
_symmetry_cell_setting     orthorhombic
_symmetry_space_group_name_H-M     'P m m n'
_symmetry_space_group_name_Hall     '-P 2ab 2a'
loop_
    _symmetry_equiv_pos_as_xyz
    'x, y, z'
    '-x+1/2, -y+1/2, z'
    '-x, y+1/2, -z'
    'x+1/2, -y, -z'
    '-x, -y, -z'
    'x-1/2, y-1/2, -z'
    'x, -y-1/2, z'
    '-x-1/2, y, z'
_cell_length_a     10.292(3)
_cell_length_b     12.286(4)
_cell_length_c     4.9530(15)
_cell_angle_alpha     90.00
_cell_angle_beta     90.00
_cell_angle_gamma     90.00
_cell_volume     626.2(3)
_cell_formula_units_Z     2
_cell_measurement_reflns_used     616
_cell_measurement_theta_min     2.58
_cell_measurement_theta_max     25.1
_cell_measurement_temperature     298(2)
_exptl_crystal_description     prism
_exptl_crystal_colour     colorless
_exptl_crystal_size_max     0.18
_exptl_crystal_size_mid     0.13
_exptl_crystal_size_min     0.10
_exptl_crystal_density_diffrn     1.730
_exptl_crystal_density_meas     ?
_exptl_crystal_density_method     'not measured'
_exptl_crystal_F_000     340
_exptl_absorpt_coefficient_mu     0.141
_exptl_absorpt_correction_type     multi-scan
_exptl_absorpt_process_details     '(SADABS; Bruker, 2005)'
_exptl_absorpt_correction_T_min     0.9750
_exptl_absorpt_correction_T_max     0.9860
_exptl_special_details
;
;
_diffrn_ambient_temperature     298(2)
_diffrn_radiation_type     MoK\a
_diffrn_radiation_wavelength     0.71073
_diffrn_radiation_source     'fine-focus sealed tube'
_diffrn_radiation_monochromator     graphite
_diffrn_measurement_device_type     'Bruker APEXII CCD area-detector'
_diffrn_measurement_method     '\f and \w'
_diffrn_detector_area_resol_mean     ?
_diffrn_reflns_number     3977
_diffrn_reflns_av_R_equivalents     0.0260
_diffrn_reflns_av_sigmaI/netI     0.0172
_diffrn_reflns_theta_min     2.58
_diffrn_reflns_theta_max     25.10
_diffrn_reflns_theta_full     25.10
_diffrn_measured_fraction_theta_max     0.995
_diffrn_measured_fraction_theta_full     0.995
_diffrn_reflns_limit_h_min     -11
_diffrn_reflns_limit_h_max     12
_diffrn_reflns_limit_k_min     -14
_diffrn_reflns_limit_k_max     14
_diffrn_reflns_limit_l_min     -5
_diffrn_reflns_limit_l_max     5
_diffrn_standards_number     0
_diffrn_standards_interval_count     ?
_diffrn_standards_interval_time     ?
_diffrn_standards_decay_%     ?
_refine_special_details
;
Refinement of <i>F</i>^2^ against ALL reflections. The weighted <i>R</i>-factor
<i>wR</i> and goodness of fit <i>S</i> are based on <i>F</i>^2^, conventional
<i>R</i>-factors <i>R</i> are based on <i>F</i>, with <i>F</i> set to zero for
negative <i>F</i>^2^. The threshold expression of <i>F</i>^2^ >
\s(<i>F</i>^2^) is used only for calculating <i>R</i>-factors(gt) <i>etc</i>.
and is not relevant to the choice of reflections for refinement.
<i>R</i>-factors based on <i>F</i>^2^ are statistically about twice as large
as those based on <i>F</i>, and <i>R</i>- factors based on ALL data will be
even larger.
;
_reflns_number_total     616
_reflns_number_gt     528
_reflns_threshold_expression     I>2\s(I)
_refine_ls_structure_factor_coef     Fsqd
_refine_ls_matrix_type     full
_refine_ls_R_factor_all     0.0382
_refine_ls_R_factor_gt     0.0321
_refine_ls_wR_factor_gt     0.0841
_refine_ls_wR_factor_ref     0.0889
_refine_ls_goodness_of_fit_ref     1.111
_refine_ls_restrained_S_all     1.111
_refine_ls_number_reflns     616
_refine_ls_number_parameters     59
_refine_ls_number_restraints     0
_refine_ls_hydrogen_treatment     constr
_refine_ls_weighting_scheme     calc
_refine_ls_weighting_details
          'calc w=1/[\s^2^(Fo^2^)+(0.049P)^2^+0.1538P] where P=(Fo^2^+2Fc^2^)/3'
_atom_sites_solution_hydrogens     geom
_atom_sites_solution_primary     direct
_atom_sites_solution_secondary     difmap
_refine_ls_shift/su_max     ?
_refine_ls_shift/su_max_lt     0.001
_refine_ls_shift/su_mean     0.000
_refine_diff_density_max     0.182
_refine_diff_density_min     -0.242
_refine_ls_extinction_method     none
_refine_ls_extinction_coef     ?
loop_
    _atom_type_symbol
    _atom_type_description
    _atom_type_scat_dispersion_real
    _atom_type_scat_dispersion_imag
    _atom_type_scat_source
    'C' 'C' 0.0033 0.0016
                         'International Tables Vol C Tables 4.2.6.8 and 6.1.1.4'
    'H' 'H' 0.0000 0.0000
                         'International Tables Vol C Tables 4.2.6.8 and 6.1.1.4'
    'N' 'N' 0.0061 0.0033
                         'International Tables Vol C Tables 4.2.6.8 and 6.1.1.4'
    'O' 'O' 0.0106 0.0060
                         'International Tables Vol C Tables 4.2.6.8 and 6.1.1.4'
_computing_data_collection     'APEX2 (Bruker, 2005)'
_computing_cell_refinement     'SAINT (Bruker, 2005)'
_computing_data_reduction     'SAINT (Bruker, 2005)'
_computing_structure_solution     'SHELXS97 (Sheldrick, 2008)'
_computing_structure_refinement     'SHELXL97 (Sheldrick, 2008)'
_computing_molecular_graphics     'ORTEP-3 for Windows (Farrugia, 1997)'
_computing_publication_material     'WinGX (Farrugia, 1999)'
loop_
    _atom_site_type_symbol
    _atom_site_label
    _atom_site_fract_x
    _atom_site_fract_y
    _atom_site_fract_z
    _atom_site_U_iso_or_equiv
    _atom_site_adp_type
    _atom_site_calc_flag
    _atom_site_refinement_flags
    _atom_site_occupancy
    _atom_site_disorder_assembly
    _atom_site_disorder_group
    O O1W 0.2500 0.7500 0.5795(5) 0.0492(7) Uani d S 1 . .
    H H1WA 0.3096 0.7500 0.4574 0.059 Uiso d SR 1 . .
    C C1 0.56573(14) 0.59339(12) 0.2017(3) 0.0263(4) Uani d . 1 . .
    C C2 0.7500 0.49067(16) 0.0938(4) 0.0272(5) Uani d S 1 . .
    H H2 0.7500 0.4252 -0.0191 0.033 Uiso calc SR 1 . .
    C C3 0.7500 0.59750(16) -0.0774(4) 0.0254(5) Uani d S 1 . .
    H H3 0.7500 0.5819 -0.2714 0.030 Uiso calc SR 1 . .
    C C4 0.5795(2) 0.7500 -0.1105(4) 0.0265(5) Uani d S 1 . .
    H H4A 0.5977 0.7500 -0.3027 0.032 Uiso calc SR 1 . .
    H H4B 0.4859 0.7500 -0.0883 0.032 Uiso calc SR 1 . .
    N N1 0.63278(12) 0.50102(10) 0.2503(3) 0.0336(4) Uani d . 1 . .
    H H1 0.6077 0.4527 0.3646 0.040 Uiso calc R 1 . .
    N N2 0.63117(12) 0.65109(9) 0.0058(2) 0.0290(4) Uani d . 1 . .
    O O1 0.46406(10) 0.62196(9) 0.3073(2) 0.0341(3) Uani d . 1 . .
loop_
    _atom_site_aniso_label
    _atom_site_aniso_U_11
    _atom_site_aniso_U_22
    _atom_site_aniso_U_33
    _atom_site_aniso_U_12
    _atom_site_aniso_U_13
    _atom_site_aniso_U_23
    O1W 0.0359(14) 0.0614(16) 0.0504(16) 0.000 0.000 0.000
    C1 0.0257(8) 0.0270(8) 0.0263(9) -0.0046(6) -0.0020(6) -0.0024(6)
    C2 0.0257(11) 0.0248(10) 0.0312(12) 0.000 0.000 -0.0036(9)
    C3 0.0239(11) 0.0281(10) 0.0241(11) 0.000 0.000 -0.0033(9)
    C4 0.0243(11) 0.0290(10) 0.0262(11) 0.000 -0.0049(8) 0.000
    N1 0.0328(8) 0.0307(7) 0.0374(8) 0.0027(6) 0.0088(6) 0.0078(5)
    N2 0.0245(7) 0.0306(7) 0.0319(7) 0.0024(5) 0.0038(6) 0.0038(5)
    O1 0.0291(6) 0.0352(6) 0.0380(7) 0.0024(5) 0.0081(5) 0.0019(5)
_geom_special_details
;
All e.s.d.'s (except the e.s.d. in the dihedral angle between two l.s. planes)
are estimated using the full covariance matrix. The cell e.s.d.'s are taken
into account individually in the estimation of e.s.d.'s in distances, angles
and torsion angles; correlations between e.s.d.'s in cell parameters are only
used when they are defined by crystal symmetry. An approximate (isotropic)
treatment of cell e.s.d.'s is used for estimating e.s.d.'s involving l.s.
planes.
;
loop_
    _geom_bond_atom_site_label_1
    _geom_bond_atom_site_label_2
    _geom_bond_site_symmetry_2
    _geom_bond_distance
    _geom_bond_publ_flag
    O1W H1WA . 0.8616 ?
    C1 O1 . 1.2214(17) ?
    C1 N1 . 1.350(2) ?
    C1 N2 . 1.3774(19) ?
    C2 N1 8_755 1.4395(17) ?
    C2 N1 . 1.4395(17) ?
    C2 C3 . 1.563(3) ?
    C2 H2 . 0.9800 ?
    C3 N2 8_755 1.4487(16) ?
    C3 N2 . 1.4487(16) ?
    C3 H3 . 0.9800 ?
    C4 N2 7_575 1.4461(16) ?
    C4 N2 . 1.4461(16) ?
    C4 H4A . 0.9700 ?
    C4 H4B . 0.9700 ?
    N1 H1 . 0.8600 ?
loop_
    _geom_angle_atom_site_label_1
    _geom_angle_atom_site_label_2
    _geom_angle_atom_site_label_3
    _geom_angle_site_symmetry_1
    _geom_angle_site_symmetry_3
    _geom_angle
    _geom_angle_publ_flag
    O1 C1 N1 . . 127.08(14) ?
    O1 C1 N2 . . 124.95(14) ?
    N1 C1 N2 . . 107.97(13) ?
    N1 C2 N1 8_755 . 113.86(18) ?
    N1 C2 C3 8_755 . 102.59(11) ?
    N1 C2 C3 . . 102.59(11) ?
    N1 C2 H2 8_755 . 112.3 ?
    N1 C2 H2 . . 112.3 ?
    C3 C2 H2 . . 112.3 ?
    N2 C3 N2 8_755 . 115.16(17) ?
    N2 C3 C2 8_755 . 103.14(11) ?
    N2 C3 C2 . . 103.14(11) ?
    N2 C3 H3 8_755 . 111.6 ?
    N2 C3 H3 . . 111.6 ?
    C2 C3 H3 . . 111.6 ?
    N2 C4 N2 7_575 . 114.35(17) ?
    N2 C4 H4A 7_575 . 108.7 ?
    N2 C4 H4A . . 108.7 ?
    N2 C4 H4B 7_575 . 108.7 ?
    N2 C4 H4B . . 108.7 ?
    H4A C4 H4B . . 107.6 ?
    C1 N1 C2 . . 113.98(14) ?
    C1 N1 H1 . . 123.0 ?
    C2 N1 H1 . . 123.0 ?
    C1 N2 C4 . . 122.23(14) ?
    C1 N2 C3 . . 112.29(13) ?
    C4 N2 C3 . . 125.37(15) ?
loop_
    _geom_torsion_atom_site_label_1
    _geom_torsion_atom_site_label_2
    _geom_torsion_atom_site_label_3
    _geom_torsion_atom_site_label_4
    _geom_torsion_site_symmetry_1
    _geom_torsion_site_symmetry_2
    _geom_torsion_site_symmetry_3
    _geom_torsion_site_symmetry_4
    _geom_torsion
    _geom_torsion_publ_flag
    N1 C2 C3 N2 8_755 . . 8_755 0.93(16) ?
    N1 C2 C3 N2 . . . 8_755 119.26(13) ?
    N1 C2 C3 N2 8_755 . . . -119.26(13) ?
    N1 C2 C3 N2 . . . . -0.93(16) ?
    O1 C1 N1 C2 . . . . -179.74(14) ?
    N2 C1 N1 C2 . . . . 1.10(18) ?
    N1 C2 N1 C1 8_755 . . . 110.00(16) ?
    C3 C2 N1 C1 . . . . -0.06(18) ?
    O1 C1 N2 C4 . . . . -4.6(2) ?
    N1 C1 N2 C4 . . . . 174.54(13) ?
    O1 C1 N2 C3 . . . . 179.04(14) ?
    N1 C1 N2 C3 . . . . -1.78(18) ?
    N2 C4 N2 C1 7_575 . . . 98.33(19) ?
    N2 C4 N2 C3 7_575 . . . -85.8(2) ?
    N2 C3 N2 C1 8_755 . . . -109.90(16) ?
    C2 C3 N2 C1 . . . . 1.67(17) ?
    N2 C3 N2 C4 8_755 . . . 73.9(2) ?
    C2 C3 N2 C4 . . . . -174.51(14) ?
loop_
    _geom_hbond_atom_site_label_D
    _geom_hbond_atom_site_label_H
    _geom_hbond_atom_site_label_A
    _geom_hbond_site_symmetry_A
    _geom_hbond_distance_DH
    _geom_hbond_distance_HA
    _geom_hbond_distance_DA
    _geom_hbond_angle_DHA
    N1 H1 O1 5_666 0.86 2.01 2.8417(17) 163.5
    O1W H1WA O1 7_575 0.86 2.36 3.0241(17) 134.6
    O1W H1WA O1 . 0.86 2.36 3.0241(17) 134.6
