# Supplementary material for: 1,3,5,7,9,11,13,15-Octa­azapenta­cyclo­[9.5.1.13,9.06,18.014,17]octa­decane-4,8,12,16-tetrone monohydrate: a methyl­ene-bridged glycoluril dimer
Source: Acta Crystallogr Sect E Struct Rep Online. 2008 Aug 20;64(Pt 9):o1795. doi: 10.1107/S160053680802429X (PMC2960615; doi:10.1107/S160053680802429X)
Supplement: Supplementary file 2 [file e-64-o1795-Isup2.hkl]

#
# h,k,l, Fc-squared, Fo-squared, sigma(Fo-squared) and status flag
#
data_I
_shelx_title ' P in Pmmn'
_shelx_refln_list_code          4
_shelx_F_calc_maximum       74.60
_exptl_crystal_F_000       340.00
_reflns_d_resolution_high  0.8377
 
loop_
 _symmetry_equiv_pos_as_xyz
 'x, y, z'
 '-x+1/2, -y+1/2, z'
 '-x, y+1/2, -z'
 'x+1/2, -y, -z'
 '-x, -y, -z'
 'x-1/2, y-1/2, -z'
 'x, -y-1/2, z'
 '-x-1/2, y, z'
 
_cell_length_a    10.2915
_cell_length_b    12.2856
_cell_length_c     4.9530
_cell_angle_alpha  90.000
_cell_angle_beta   90.000
_cell_angle_gamma  90.000
 
_shelx_F_squared_multiplier     1.000
 
loop_
 _refln_index_h
 _refln_index_k
 _refln_index_l
 _refln_F_squared_calc
 _refln_F_squared_meas
 _refln_F_squared_sigma
 _refln_observed_status
   2   0   0      541.26      578.12      5.34 o
   4   0   0      116.78       95.37      2.27 o
   6   0   0     1017.27     1079.86     13.92 o
   8   0   0      605.10      640.01      9.02 o
  10   0   0      854.61      808.69     22.98 o
  12   0   0       25.07       35.47      6.49 o
   1   1   0     1323.60     1255.64      6.80 o
   3   1   0     1449.43     1372.83      8.33 o
   5   1   0      666.51      764.46      6.01 o
   7   1   0      507.43      530.53      5.41 o
   9   1   0       67.64       64.58      7.75 o
  11   1   0       70.45       56.92      5.82 o
   0   2   0     2008.61     1835.60     13.84 o
   2   2   0      293.62      287.98      2.80 o
   4   2   0       92.79       93.92      1.65 o
   6   2   0        0.14        1.38      0.49 o
   8   2   0      131.41      130.52      3.58 o
  10   2   0       90.03      101.55      5.96 o
  12   2   0        6.99        4.79      2.46 o
   1   3   0     1006.73      997.76     10.34 o
   3   3   0      780.27      791.17      6.33 o
   5   3   0        0.85        0.92      0.40 o
   7   3   0      372.32      373.61      4.51 o
   9   3   0        1.35        0.49      1.10 o
  11   3   0      141.60      143.83      7.19 o
   0   4   0      533.79      630.47      9.67 o
   2   4   0     2965.68     3063.70     18.49 o
   4   4   0      406.15      409.67      4.63 o
   6   4   0       67.65       65.57      1.80 o
   8   4   0      156.58      172.08      4.30 o
  10   4   0       55.79       56.87      4.85 o
   1   5   0      568.60      569.98      4.88 o
   3   5   0      398.44      376.18      5.57 o
   5   5   0      882.18      889.87     10.19 o
   7   5   0      417.74      421.47      6.70 o
   9   5   0      126.47      134.31      4.17 o
  11   5   0        2.22        6.52      3.68 o
   0   6   0        0.91        1.69      0.64 o
   2   6   0      293.55      310.81      3.71 o
   4   6   0     1490.79     1568.03     12.65 o
   6   6   0      692.84      710.46      8.92 o
   8   6   0      724.26      757.06     11.81 o
  10   6   0        1.47        0.38      1.63 o
   1   7   0       26.01       27.15      1.26 o
   3   7   0        0.02        0.41      0.42 o
   5   7   0       85.15       93.44      2.35 o
   7   7   0      181.25      172.65      5.31 o
   9   7   0      181.57      187.41      6.07 o
   0   8   0     4225.24     4189.62     38.51 o
   2   8   0      106.65      109.14      2.43 o
   4   8   0        1.42        1.51      0.60 o
   6   8   0       24.64       21.75      3.18 o
   8   8   0      115.90      115.36      4.83 o
  10   8   0      128.66      135.91      7.20 o
   1   9   0       34.27       31.93      1.71 o
   3   9   0       59.88       55.75      2.04 o
   5   9   0      728.53      695.90     11.28 o
   7   9   0       29.91       25.72      3.87 o
   9   9   0       14.20       19.51      2.70 o
   0  10   0      164.37      164.54      4.70 o
   2  10   0        3.32        2.58      0.83 o
   4  10   0       98.97       95.01      3.49 o
   6  10   0       49.07       52.25      3.65 o
   8  10   0        0.51        2.81      1.64 o
   1  11   0       75.28       70.47      3.14 o
   3  11   0      222.62      220.07      4.73 o
   5  11   0        2.80        1.48      1.21 o
   7  11   0        2.11        2.36      1.47 o
   0  12   0      401.17      396.15     10.69 o
   2  12   0      109.91      109.05      4.02 o
   4  12   0      126.74      115.43      4.21 o
   6  12   0      121.34      130.15      5.88 o
   1  13   0       20.89       19.90      2.27 o
   3  13   0      124.17      127.05      8.09 o
   5  13   0      105.44      127.72     10.71 o
   0  14   0       11.37       11.34      2.67 o
   2  14   0       28.21       34.07      3.59 o
   0   0   1     5565.03     4303.59     80.75 o
   1   0   1     1450.14     1346.63      8.39 o
   2   0   1      513.62      552.47      4.86 o
   3   0   1      110.95       73.47      1.57 o
   4   0   1      675.02      723.15      5.32 o
   5   0   1     1088.80     1148.08      7.91 o
   6   0   1      287.52      322.74      5.37 o
   7   0   1      547.26      552.13      8.18 o
   8   0   1      222.82      224.59      4.84 o
   9   0   1        1.12        1.93      0.96 o
  10   0   1       52.95       44.46      4.27 o
  11   0   1       83.78       72.70      5.53 o
  12   0   1        7.38        4.84      3.66 o
   0   1   1      697.05      751.93      5.83 o
   1   1   1     3642.41     3400.60     12.35 o
   2   1   1     1924.63     2079.91      9.00 o
   3   1   1      564.70      585.11      3.86 o
   4   1   1       73.95       73.77      1.12 o
   5   1   1       41.55       34.37      0.81 o
   6   1   1       79.39       78.79      1.32 o
   7   1   1       92.91      101.25      1.95 o
   8   1   1       99.88      100.61      2.29 o
   9   1   1      127.67      118.69      2.65 o
  10   1   1       36.62       37.61      2.46 o
  11   1   1        6.75        3.79      1.55 o
  12   1   1       53.74       53.52      5.16 o
   0   2   1       39.58       33.70      0.84 o
   1   2   1     1980.09     1902.43      8.27 o
   2   2   1     1301.13     1238.07      5.35 o
   3   2   1     1694.24     1707.82      8.07 o
   4   2   1     1082.39     1130.81      6.23 o
   5   2   1      145.18      144.58      1.63 o
   6   2   1      142.62      160.85      2.31 o
   7   2   1       82.99       89.32      2.41 o
   8   2   1       43.31       37.55      1.59 o
   9   2   1       12.41        9.17      1.01 o
  10   2   1       37.23       42.67      2.48 o
  11   2   1        7.95        7.81      2.16 o
   0   3   1     4671.94     4604.52     25.96 o
   1   3   1       46.84       44.18      0.82 o
   2   3   1     3091.65     3034.89     12.09 o
   3   3   1      182.79      192.99      1.60 o
   4   3   1       44.92       37.83      1.08 o
   5   3   1        2.04        3.91      0.58 o
   6   3   1       91.04       93.51      1.72 o
   7   3   1       15.09       13.85      0.88 o
   8   3   1      264.22      268.59      3.76 o
   9   3   1       71.94       65.73      2.60 o
  10   3   1       44.87       42.49      3.88 o
  11   3   1        3.13        4.70      1.92 o
   0   4   1      294.51      314.53      3.10 o
   1   4   1     1471.12     1493.23      7.33 o
   2   4   1      624.57      641.09      3.71 o
   3   4   1        0.86        1.09      0.25 o
   4   4   1      395.75      430.82      2.95 o
   5   4   1        9.25        7.32      0.62 o
   6   4   1        0.03        0.64      0.40 o
   7   4   1        5.30        4.91      0.64 o
   8   4   1      139.67      138.56      2.76 o
   9   4   1      837.51      876.76     10.47 o
  10   4   1       16.85       14.38      2.22 o
  11   4   1       61.61       64.33      3.79 o
   0   5   1     1279.79     1269.94      8.55 o
   1   5   1      153.72      167.32      1.72 o
   2   5   1      204.66      215.77      2.26 o
   3   5   1      198.07      211.31      2.01 o
   4   5   1      126.82      126.77      1.58 o
   5   5   1      286.04      316.73      3.25 o
   6   5   1       12.80       12.66      0.92 o
   7   5   1        0.16        0.22      0.47 o
   8   5   1        1.52        3.29      0.79 o
   9   5   1      195.24      192.57      4.74 o
  10   5   1       11.07       10.36      1.57 o
  11   5   1       43.56       46.87      3.49 o
   0   6   1      210.09      218.19      2.95 o
   1   6   1      535.83      558.38      3.98 o
   2   6   1      184.64      187.51      2.04 o
   3   6   1        0.11        0.14      0.28 o
   4   6   1       88.73       95.99      1.76 o
   5   6   1      219.48      233.87      3.13 o
   6   6   1       38.84       41.90      1.68 o
   7   6   1      111.91      111.48      2.36 o
   8   6   1      209.21      215.72      3.69 o
   9   6   1      161.42      182.20      4.21 o
  10   6   1       11.65       11.13      1.73 o
  11   6   1        9.75       10.52      3.00 o
   0   7   1      414.59      365.38      4.24 o
   1   7   1      206.47      193.46      2.65 o
   2   7   1      638.93      664.89      4.55 o
   3   7   1       18.06       16.42      1.00 o
   4   7   1       48.10       45.65      1.49 o
   5   7   1      514.85      510.48      5.01 o
   6   7   1        0.68        0.40      0.57 o
   7   7   1        6.93        4.88      0.87 o
   8   7   1       87.16       90.57      3.19 o
   9   7   1        2.28        0.76      0.95 o
  10   7   1       31.53       26.23      3.28 o
   0   8   1       26.33       32.85      1.46 o
   1   8   1       96.50       96.49      1.73 o
   2   8   1       19.55       17.60      1.07 o
   3   8   1      135.73      124.72      2.02 o
   4   8   1       47.33       51.34      1.68 o
   5   8   1      407.33      412.22      4.63 o
   6   8   1       48.47       47.41      2.63 o
   7   8   1      210.69      227.72      4.20 o
   8   8   1        7.82        6.86      1.12 o
   9   8   1       22.61       23.51      2.23 o
  10   8   1        0.00        2.37      1.72 o
   0   9   1       27.77       29.20      1.78 o
   1   9   1       45.61       49.73      1.55 o
   2   9   1        0.05        0.11      0.41 o
   3   9   1      139.09      135.72      2.61 o
   4   9   1       33.68       33.15      1.51 o
   5   9   1       45.16       44.53      1.75 o
   6   9   1      129.11      123.45      2.89 o
   7   9   1        0.09        1.03      0.88 o
   8   9   1       33.72       35.16      2.33 o
   9   9   1        5.15        3.37      1.37 o
   0  10   1        8.08        7.80      1.09 o
   1  10   1      130.71      124.57      2.38 o
   2  10   1      101.17       97.34      2.28 o
   3  10   1      268.52      273.34      3.85 o
   4  10   1      360.96      355.26      4.52 o
   5  10   1        3.93        1.85      0.71 o
   6  10   1       77.88       77.61      2.75 o
   7  10   1        7.83        6.56      1.28 o
   8  10   1        0.09        0.22      0.98 o
   0  11   1      153.50      155.07      3.94 o
   1  11   1       88.63       82.76      2.13 o
   2  11   1      144.00      150.56      2.99 o
   3  11   1       15.89       13.65      1.30 o
   4  11   1        4.33        6.64      1.08 o
   5  11   1       33.68       33.27      2.21 o
   6  11   1        0.00        0.00      0.90 o
   7  11   1       50.48       50.81      2.81 o
   0  12   1      214.09      204.21      4.89 o
   1  12   1      110.63      125.48      2.66 o
   2  12   1        5.09        6.81      1.02 o
   3  12   1      118.00      108.30      3.18 o
   4  12   1        0.46        1.10      0.89 o
   5  12   1       15.72       12.39      1.90 o
   6  12   1       21.51       24.50      2.39 o
   0  13   1        5.11        8.61      1.74 o
   1  13   1        4.54        3.41      0.96 o
   2  13   1       10.30       11.59      1.36 o
   3  13   1        0.04        0.00      0.89 o
   4  13   1       30.52       31.89      2.41 o
   5  13   1       22.34       24.58      3.20 o
   0  14   1       10.06        7.69      1.80 o
   1  14   1       46.77       55.65      2.76 o
   2  14   1        6.52        4.60      1.62 o
   3  14   1        8.67        9.85      2.97 o
   0   0   2      931.02      957.23     25.13 o
   1   0   2        0.57        0.12      0.27 o
   2   0   2     2707.76     2662.53     15.04 o
   3   0   2      379.99      377.94      3.93 o
   4   0   2        0.82        0.85      0.37 o
   5   0   2      164.63      171.01      4.49 o
   6   0   2       10.70       14.22      1.74 o
   7   0   2      295.96      279.18      5.49 o
   8   0   2      328.39      316.80      6.20 o
   9   0   2       52.26       45.30      2.80 o
  10   0   2       15.37        8.74      1.59 o
  11   0   2       16.21       11.88      2.91 o
   0   1   2      380.54      372.15      4.21 o
   1   1   2      211.16      207.62      1.89 o
   2   1   2      333.40      354.67      2.58 o
   3   1   2      347.90      363.49      2.53 o
   4   1   2       59.00       66.71      1.08 o
   5   1   2       66.49       67.99      1.52 o
   6   1   2        0.44        0.46      0.83 o
   7   1   2        4.49        4.97      0.80 o
   8   1   2        1.55        0.86      0.61 o
   9   1   2      181.56      177.65      3.75 o
  10   1   2        0.08        0.00      0.80 o
  11   1   2       38.34       41.47      2.88 o
   0   2   2     2472.01     2375.77     16.71 o
   1   2   2      324.75      318.45      2.35 o
   2   2   2       24.62       25.72      0.68 o
   3   2   2        0.25        0.03      0.21 o
   4   2   2      824.66      849.15      5.43 o
   5   2   2      324.40      343.48      3.27 o
   6   2   2       11.55       14.21      1.03 o
   7   2   2       65.14       55.45      2.08 o
   8   2   2       56.69       58.42      2.45 o
   9   2   2        1.46        4.14      1.21 o
  10   2   2       23.35       19.82      1.68 o
  11   2   2       37.99       36.34      5.97 o
   0   3   2       49.70       72.30      4.35 o
   1   3   2      112.51      106.78      1.27 o
   2   3   2      227.16      234.14      1.97 o
   3   3   2       32.28       33.04      0.75 o
   4   3   2      577.32      568.71      4.30 o
   5   3   2        1.20        2.28      0.49 o
   6   3   2       21.49       26.65      1.33 o
   7   3   2        0.39        0.36      0.54 o
   8   3   2      192.51      194.52      3.81 o
   9   3   2      196.88      199.94      4.05 o
  10   3   2       41.30       48.55      2.43 o
  11   3   2       42.01       46.41      3.88 o
   0   4   2       20.01       22.36      1.05 o
   1   4   2       11.96       11.93      0.87 o
   2   4   2      732.90      748.64      4.66 o
   3   4   2     1049.40     1015.99      6.23 o
   4   4   2     2039.78     2077.22     11.46 o
   5   4   2      139.57      134.66      2.32 o
   6   4   2      126.74      131.37      2.41 o
   7   4   2      211.68      194.47      3.69 o
   8   4   2      589.54      557.81      6.72 o
   9   4   2        8.88        7.32      1.42 o
  10   4   2        5.55       10.73      1.69 o
  11   4   2        1.64        3.43      1.70 o
   0   5   2       35.88       31.92      1.23 o
   1   5   2      664.10      678.51      4.68 o
   2   5   2       22.75       24.53      0.97 o
   3   5   2      270.83      302.21      3.40 o
   4   5   2       95.44      103.38      2.03 o
   5   5   2        1.36        2.14      0.53 o
   6   5   2       10.30        9.31      0.93 o
   7   5   2        1.25        1.92      0.67 o
   8   5   2        1.82        0.83      0.73 o
   9   5   2      155.38      162.89      3.77 o
  10   5   2        3.97        3.96      1.40 o
   0   6   2       33.54       37.51      2.14 o
   1   6   2      263.76      278.15      2.77 o
   2   6   2      160.35      162.53      2.11 o
   3   6   2      204.70      206.74      2.91 o
   4   6   2        1.76        1.52      0.49 o
   5   6   2       63.16       58.86      1.80 o
   6   6   2       20.13       22.65      1.31 o
   7   6   2      179.25      181.11      4.13 o
   8   6   2       62.25       58.93      2.49 o
   9   6   2       32.67       28.83      2.13 o
  10   6   2        2.41        2.47      1.34 o
   0   7   2      118.04      122.46      2.94 o
   1   7   2        9.35        9.42      0.79 o
   2   7   2       84.95       80.56      1.87 o
   3   7   2       19.47       18.44      1.16 o
   4   7   2        8.55        9.41      0.88 o
   5   7   2       48.36       47.67      1.74 o
   6   7   2        1.36        0.62      0.63 o
   7   7   2       21.10       19.88      1.48 o
   8   7   2        0.49        0.12      0.79 o
   9   7   2       22.55       22.02      2.26 o
   0   8   2      279.36      280.10      4.78 o
   1   8   2        1.48        1.31      0.47 o
   2   8   2      161.17      144.46      2.62 o
   3   8   2        0.19        0.00      0.49 o
   4   8   2       27.88       26.77      1.42 o
   5   8   2       36.48       34.93      1.90 o
   6   8   2       53.20       55.52      2.03 o
   7   8   2       36.17       30.38      1.92 o
   8   8   2        0.85        0.92      0.90 o
   9   8   2       68.31       69.65      4.20 o
   0   9   2      189.25      176.87      3.95 o
   1   9   2       46.88       50.64      1.65 o
   2   9   2      164.18      167.60      4.49 o
   3   9   2      355.05      345.88      4.73 o
   4   9   2        1.45        1.10      0.68 o
   5   9   2        1.99        0.88      0.68 o
   6   9   2       13.09        9.62      1.15 o
   7   9   2       13.82       16.36      1.86 o
   8   9   2       36.19       44.03      2.66 o
   0  10   2      726.17      725.05      8.90 o
   1  10   2       28.44       27.60      1.71 o
   2  10   2       59.07       47.02      2.03 o
   3  10   2       65.86       65.42      2.32 o
   4  10   2      367.13      344.62      5.04 o
   5  10   2       71.83       79.24      2.67 o
   6  10   2        2.94        2.28      0.94 o
   7  10   2        0.92        1.98      1.07 o
   0  11   2       54.01       57.13      2.75 o
   1  11   2       13.20       11.65      1.14 o
   2  11   2       13.87       15.07      1.83 o
   3  11   2        9.28        6.74      1.07 o
   4  11   2       51.20       57.06      2.39 o
   5  11   2       94.75       95.44      2.99 o
   6  11   2        0.69        0.78      0.91 o
   0  12   2        0.24        0.12      1.09 o
   1  12   2        0.30        0.07      0.73 o
   2  12   2        0.01        0.33      0.78 o
   3  12   2        8.41        7.94      1.16 o
   4  12   2       98.51      102.22      3.36 o
   5  12   2       11.51       11.86      1.47 o
   0  13   2        2.96        2.96      1.36 o
   1  13   2       11.25       10.20      1.30 o
   2  13   2       46.57       52.12      2.70 o
   3  13   2       51.32       47.94      2.46 o
   0   0   3      742.48      750.93     11.44 o
   1   0   3      113.27      107.56      2.70 o
   2   0   3       46.31       39.84      1.43 o
   3   0   3      385.90      400.55      5.19 o
   4   0   3       11.05        8.88      1.55 o
   5   0   3      128.70      124.58      4.07 o
   6   0   3      256.62      253.75      5.41 o
   7   0   3       44.93       52.17      3.85 o
   8   0   3      216.62      217.96      6.61 o
   9   0   3       21.62       26.69      2.93 o
  10   0   3       25.22       29.98      3.39 o
   0   1   3      833.29      841.13      7.02 o
   1   1   3       30.16       36.38      1.02 o
   2   1   3       32.74       36.83      1.03 o
   3   1   3       77.61       76.98      1.55 o
   4   1   3      110.72      107.05      2.21 o
   5   1   3      562.65      544.26      7.76 o
   6   1   3      185.95      183.88      3.58 o
   7   1   3      145.64      132.89      3.36 o
   8   1   3        7.11        6.32      1.15 o
   9   1   3       24.12       24.53      2.05 o
  10   1   3       31.65       35.72      2.52 o
   0   2   3       25.93       33.70      1.64 o
   1   2   3      145.09      144.88      1.80 o
   2   2   3        1.01        2.63      0.53 o
   3   2   3       45.62       45.22      1.66 o
   4   2   3       14.70       14.27      1.19 o
   5   2   3      147.96      148.08      3.31 o
   6   2   3        0.47        0.02      0.56 o
   7   2   3        4.50        3.66      0.93 o
   8   2   3        4.95        1.45      0.83 o
   9   2   3       72.62       76.79      2.93 o
  10   2   3        2.52        2.25      1.13 o
   0   3   3      188.94      204.52      4.79 o
   1   3   3        6.51        5.48      0.53 o
   2   3   3       31.28       33.44      1.38 o
   3   3   3      150.15      147.65      2.44 o
   4   3   3       34.39       36.46      1.41 o
   5   3   3      311.85      310.55      4.56 o
   6   3   3       10.96        9.70      1.37 o
   7   3   3      137.21      122.55      4.68 o
   8   3   3        3.21        2.92      0.87 o
   9   3   3        0.69        1.64      0.95 o
  10   3   3       50.30       55.37      2.98 o
   0   4   3      800.12      812.72      9.28 o
   1   4   3        0.01        0.18      0.34 o
   2   4   3       76.20       68.14      1.69 o
   3   4   3      803.10      795.73      6.69 o
   4   4   3        0.01        0.22      0.48 o
   5   4   3      295.34      282.79      4.62 o
   6   4   3       18.96       17.83      1.64 o
   7   4   3       72.70       67.94      2.59 o
   8   4   3       96.31       80.38      2.92 o
   9   4   3        0.14        0.00      0.84 o
  10   4   3        5.71        4.93      1.47 o
   0   5   3      106.65      102.07      3.42 o
   1   5   3       90.20       83.13      1.76 o
   2   5   3       26.09       26.25      1.37 o
   3   5   3       64.68       64.48      1.83 o
   4   5   3        1.43        0.37      0.51 o
   5   5   3      178.85      161.10      3.11 o
   6   5   3       57.14       58.71      2.37 o
   7   5   3      110.35      108.35      3.21 o
   8   5   3        3.07        2.74      0.93 o
   9   5   3        0.83        0.66      0.94 o
   0   6   3      348.47      338.36      6.94 o
   1   6   3        8.49        9.88      0.89 o
   2   6   3       34.65       35.49      1.63 o
   3   6   3       12.23        8.49      1.02 o
   4   6   3      169.03      162.44      3.72 o
   5   6   3      357.34      352.76      4.48 o
   6   6   3        6.83        8.52      1.09 o
   7   6   3        4.96        3.89      0.98 o
   8   6   3        1.53        0.36      0.85 o
   9   6   3       26.33       30.04      2.18 o
   0   7   3      425.77      413.60      6.16 o
   1   7   3       86.78       82.46      2.68 o
   2   7   3       31.35       29.57      1.59 o
   3   7   3      255.77      243.10      4.26 o
   4   7   3       27.84       31.51      1.71 o
   5   7   3       81.31       80.71      2.66 o
   6   7   3       91.66       87.61      4.10 o
   7   7   3       24.98       31.66      2.78 o
   8   7   3       10.32        7.80      1.44 o
   0   8   3       87.83       83.01      3.50 o
   1   8   3        8.40        7.89      0.99 o
   2   8   3       76.69       82.69      2.46 o
   3   8   3      107.52      103.00      2.91 o
   4   8   3        9.65       11.45      1.29 o
   5   8   3      181.00      187.72      3.75 o
   6   8   3       29.63       34.30      2.43 o
   7   8   3       12.38        8.88      2.38 o
   8   8   3        0.46        0.36      2.27 o
   0   9   3        9.54        8.34      1.54 o
   1   9   3       46.34       44.29      2.01 o
   2   9   3        0.08        0.22      0.67 o
   3   9   3       22.79       14.14      1.32 o
   4   9   3        1.51        1.86      0.81 o
   5   9   3       33.78       34.88      2.02 o
   6   9   3        0.20        0.00      0.93 o
   7   9   3       25.66       21.70      2.40 o
   0  10   3      121.11      125.49      5.23 o
   1  10   3       70.07       73.41      2.77 o
   2  10   3        2.66        0.90      0.77 o
   3  10   3        9.35        8.75      1.21 o
   4  10   3       59.50       57.66      2.45 o
   5  10   3       14.58       15.94      1.54 o
   6  10   3        2.26        0.65      1.12 o
   0  11   3       21.36       24.70      2.91 o
   1  11   3       14.83       15.10      1.56 o
   2  11   3        2.45        1.66      0.88 o
   3  11   3       35.70       36.73      2.12 o
   4  11   3       13.29       15.26      1.60 o
   5  11   3        0.10        0.89      1.22 o
   0  12   3       65.41       78.65      6.82 o
   1  12   3       27.35       25.64      2.08 o
   2  12   3       69.55       70.74      3.06 o
   3  12   3      137.84      138.43      5.12 o
   0   0   4      316.53      346.75      7.20 o
   1   0   4      124.30      126.92      3.94 o
   2   0   4       23.01       18.35      2.02 o
   3   0   4      212.03      223.07      5.92 o
   4   0   4      533.52      533.80      9.93 o
   5   0   4      570.22      569.87     10.68 o
   6   0   4       91.90       83.99      4.50 o
   7   0   4       32.00       30.84      3.16 o
   8   0   4       39.07       46.25      3.93 o
   0   1   4        6.23        3.73      0.83 o
   1   1   4       30.80       34.89      1.38 o
   2   1   4       11.98       13.45      1.41 o
   3   1   4        2.75        0.74      0.65 o
   4   1   4       16.78       15.83      1.51 o
   5   1   4       69.81       66.57      2.73 o
   6   1   4       59.01       65.96      3.30 o
   7   1   4        4.52        3.91      1.04 o
   8   1   4       12.19       11.62      1.51 o
   9   1   4       47.33       49.52      7.53 o
   0   2   4      125.12      115.75      7.68 o
   1   2   4        9.29       10.09      0.94 o
   2   2   4       31.80       31.20      1.54 o
   3   2   4       38.74       42.30      2.18 o
   4   2   4       92.03       91.68      2.71 o
   5   2   4        1.55        0.75      0.90 o
   6   2   4        0.52        0.50      0.87 o
   7   2   4        6.77        9.76      1.42 o
   8   2   4        2.04        0.00      0.89 o
   0   3   4       16.04       15.44      4.53 o
   1   3   4       14.92       17.76      1.48 o
   2   3   4      120.24      121.83      2.64 o
   3   3   4      111.82      103.43      2.68 o
   4   3   4        3.20        2.75      0.84 o
   5   3   4        0.37        0.15      0.75 o
   6   3   4      140.56      136.47      3.55 o
   7   3   4        1.42        1.27      0.91 o
   8   3   4        0.30        0.22      0.93 o
   0   4   4      101.08       94.37      3.94 o
   1   4   4       75.06       76.18      2.24 o
   2   4   4        8.29        7.23      0.94 o
   3   4   4       28.98       25.38      1.64 o
   4   4   4        3.67        2.28      1.23 o
   5   4   4      268.94      264.18      7.72 o
   6   4   4       70.59       71.72      3.02 o
   7   4   4       41.55       38.75      2.47 o
   8   4   4       10.75       14.16      1.79 o
   0   5   4      124.91      126.69      4.72 o
   1   5   4       38.69       39.78      1.94 o
   2   5   4       82.81       88.05      3.03 o
   3   5   4       87.53       91.72      2.58 o
   4   5   4        4.10        5.22      1.08 o
   5   5   4       54.60       47.88      2.62 o
   6   5   4        0.05        0.96      0.93 o
   7   5   4       13.26        9.00      1.51 o
   8   5   4        6.95        8.37      4.37 o
   0   6   4      263.36      247.18      8.39 o
   1   6   4      188.70      187.12      3.55 o
   2   6   4        0.19        1.13      0.74 o
   3   6   4        1.89        1.98      0.89 o
   4   6   4      271.26      272.59      4.87 o
   5   6   4      156.78      166.23      4.32 o
   6   6   4        6.76        4.96      1.22 o
   7   6   4       11.35       10.95      1.69 o
   0   7   4       17.04       12.66      2.11 o
   1   7   4       36.75       38.66      2.32 o
   2   7   4        6.05        6.80      1.07 o
   3   7   4        7.59        5.44      1.03 o
   4   7   4       27.10       29.31      2.06 o
   5   7   4        0.33        1.97      1.11 o
   6   7   4       41.09       37.95      2.64 o
   0   8   4       10.18       10.68      2.19 o
   1   8   4        3.13        5.76      1.25 o
   2   8   4        1.56        1.84      0.86 o
   3   8   4       51.70       46.79      2.27 o
   4   8   4       97.46      106.42      5.11 o
   5   8   4       41.26       38.09      2.78 o
   0   9   4      143.82      142.41      8.12 o
   1   9   4       17.82       21.81      2.03 o
   2   9   4       13.59       17.03      1.70 o
   3   9   4       17.69       18.93      1.63 o
   4   9   4        8.39        7.77      1.41 o
   5   9   4       30.20       23.12      3.63 o
   0  10   4        7.11        3.47      1.86 o
   1  10   4        7.64        7.33      2.56 o
   2  10   4       30.93       37.69      2.44 o
   3  10   4       25.35       27.84      3.34 o
   1   0   5       34.71       33.26      3.56 o
   2   0   5        0.69        0.43      1.43 o
   3   0   5       60.18       60.98      4.83 o
   4   0   5      242.85      248.11     10.63 o
   5   0   5       30.26       30.86      3.25 o
   6   0   5        2.30        3.30      1.81 o
   0   1   5        1.10        0.32      1.80 o
   1   1   5        7.21        7.92      1.52 o
   2   1   5        2.00        2.96      1.11 o
   3   1   5      101.84      107.92      4.02 o
   4   1   5       27.48       25.64      2.57 o
   5   1   5        1.41        1.43      1.09 o
   6   1   5        0.22        1.06      1.17 o
   0   2   5        1.84        1.48      1.38 o
   1   2   5        7.20        5.66      1.70 o
   2   2   5      100.48      106.89      3.68 o
   3   2   5       13.10       15.44      1.85 o
   4   2   5       22.70       21.99      2.17 o
   5   2   5       31.67       38.85      2.84 o
   6   2   5        3.86        1.30      1.75 o
   0   3   5       10.88        5.87      1.93 o
   1   3   5       35.15       38.65      2.56 o
   2   3   5        0.07        0.00      0.89 o
   3   3   5      249.58      272.69      5.91 o
   4   3   5        4.66        5.17      1.39 o
   5   3   5       88.93       91.04      4.71 o
   6   3   5        2.16        0.00      2.94 o
   0   4   5       48.90       45.57      3.58 o
   1   4   5       62.40       63.70      3.93 o
   2   4   5        2.31        0.57      1.05 o
   3   4   5        0.47        1.53      1.06 o
   4   4   5      108.55      113.70      4.28 o
   5   4   5        2.51        4.16      1.44 o
   0   5   5        0.60        0.48      1.47 o
   1   5   5       62.19       66.84      3.33 o
   2   5   5       10.07        8.47      1.83 o
   3   5   5       75.82       76.58      3.28 o
   4   5   5        0.02        0.00      1.06 o
   5   5   5        1.19        0.00      1.64 o
   0   6   5        2.98        1.74      2.06 o
   1   6   5       46.37       41.69      2.62 o
   2   6   5        0.01        0.54      1.18 o
   3   6   5        0.23        0.42      1.19 o
   4   6   5       39.44       44.44      3.94 o
   0   7   5       12.64       16.35      2.75 o
   1   7   5       10.96       16.00      2.03 o
   2   7   5        4.22        2.40      1.43 o
 
